# Supplementary material for: Genome Characterisation of Priestia megaterium mj1212 and Its Synergistic Effect With N‐Acetylglucosamine in Enhancing Soybean Salt Stress Tolerance
Source: Plant Cell Environ. 2025 Aug 5;48(11):8006–23. doi: 10.1111/pce.70093 (PMC12502018; doi:10.1111/pce.70093)
Supplement: Supplementary file 3 — Table S1: Genome features of P. megaterium mj1212. [file PCE-48-8006-s003.xlsx]

## Sheet: Sheet1
Table S1. Genome features of Priestia megaterium strain MJ112
Features	Chromosome	Plasmid 1	Plasmid 2	Plasmid 3	Plasmid 4
Genome size (bp)	5117591	196267	129292	146684	153797
GC content (%)	38.3	33.6	33.5	34.1	34.3
CDs	5481	215	110	144	172
tRNAs	118	2	0	1	0
rRNAs	40	0	0	0	0
ncRNA	7	0	0	0	0
