# Supplementary material for: Genome Characterisation of Priestia megaterium mj1212 and Its Synergistic Effect With N‐Acetylglucosamine in Enhancing Soybean Salt Stress Tolerance
Source: Plant Cell Environ. 2025 Aug 5;48(11):8006–23. doi: 10.1111/pce.70093 (PMC12502018; doi:10.1111/pce.70093)
Supplement: Supplementary file 4 — Table S2: Genes associated with PGPR traits in the genomes of P. megaterium mj1212. [file PCE-48-8006-s002.xlsx]

## Sheet: Sheet1
Table S2. Genes associated with PGPR traits in the genomes of Priestia megaterium.
Gene Name	Location	Description	Category	Locus
pstB	1204389-1205186	phosphate ABC transporter ATP-binding protein PstB	Phosphate metabolism	ACPFMF_08070
pstA	1107649-1108579	phosphate ABC transporter permease PstA		ACPFMF_07515
pstC	1106765-1107652	phosphate ABC transporter permease subunit PstC		ACPFMF_07315
PstS	1105756-1106640	phosphate ABC transporter substrate-binding protein PstS family protein	IAA production	ACPFMF_07510
trpS	4890055-4891044	tryptophan--tRNA ligase		ACPFMF_27860
solA	4075969-4077129	N-methyl-L-tryptophan oxidase		ACPFMF_23700
kynA	2068812-2069666	tryptophan 2,3-dioxygenase		ACPFMF_12810
trpA	1384672-1385487	tryptophan synthase subunit alpha		ACPFMF_09045
trpB	1383471-1384685	tryptophan synthase subunit beta	Osmotic stress	ACPFMF_09040
proV	4721211-4722416	glycine betaine/L-proline ABC transporter ATP-binding protein ProV		ACPFMF_27015
glycine betaine ABC transporter substrate-binding protein	4720312-4721175	glycine betaine ABC transporter substrate-binding protein		ACPFMF_27010
betB	637719-639209	betaine-aldehyde dehydrogenase	Siderophore production	ACPFMF_05045
siderophore ABC transporter substrate-binding protein	2411423-2412379	siderophore ABC transporter substrate-binding protein		ACPFMF_14860
methyl-accepting chemotaxis protein	5067059-5069077	methyl-accepting chemotaxis protein	Motility, chemotaxis and attachment to plant surfaces	ACPFMF_28795
CheW	1534912-1535340	chemotaxis protein CheW		ACPFMF_09805
CheW	1532902-1534881	chemotaxis protein CheW		ACPFMF_09800
fliR	1525947-1526723	flagellar biosynthetic protein FliR		ACPFMF_09770
fliQ	1525675-1525950	flagellar biosynthesis protein FliQ		ACPFMF_09765
fliP	1524996-1525664	flagellar type III secretion system pore proteinFliP		ACPFMF_09760
fliY	1522784-1523914	flagellar motor switch phosphatase FliY		ACPFMF_09745
fliM	1521793-1522779	flagellar motor switch protein FliM		ACPFMF_09740
fliL	1521341-1521772	flagellar basal body-associated protein FliL		ACPFMF_09735
fliJ	1516479-1516922	flagellar export protein FliJ		ACPFMF_09705
fliI	1515163-1516476	flagellar protein export ATPase FliI		ACPFMF_09700
fliH	1514400-1515188	flagellar assembly protein FliH		ACPFMF_09695
fliF	1511784-1513376	flagellar basal-body MS-ring/collar protein FliF		ACPFMF_09685
fliE	1511445-1511735	flagellar hook-basal body complex protein FliE		ACPFMF_09680
fliS	646001-646402	flagellar export chaperone FliS		ACPFMF_05075
fliD	645406-645984	flagellar filament capping protein FliD		ACPFMF_05070
fliW	634992-635414	flagellar assembly protein FliW		ACPFMF_05025
fliS	626895-627326	flagellar export chaperone FliS		ACPFMF_04975
