# Supplementary material for: Genome Characterisation of Priestia megaterium mj1212 and Its Synergistic Effect With N‐Acetylglucosamine in Enhancing Soybean Salt Stress Tolerance
Source: Plant Cell Environ. 2025 Aug 5;48(11):8006–23. doi: 10.1111/pce.70093 (PMC12502018; doi:10.1111/pce.70093)
Supplement: Supplementary file 5 — Table S3: COG categories detail. [file PCE-48-8006-s007.xlsx]

## Sheet: Sheet1
COG categories detail
Character	COG
D	Cell cycle control, division, chromosome partitioning
M	Cell wall/membrane/envelope biogenesis
N	Cell motility
O	Post-translational modification, protein turnover, chaperones
T	Signal transduction mechanism
U	Intracellular trafficking, secretion, and vesicular transport
V	Defense mechanism
W	Extracellular structures
Y	Nuclear structure
Z	Cytoskeleton
A	RNA processing and modification
B	Chromatin structure and dynamics
J	Translation, ribosomal structure, and biogenesis
K	Transcription
L	Replication, recombination, and repair
X	Mobilome: prophages, transposons
C	Energy production and conversion
E	Amino acid transport and metabolism
F	Nucleotide transport and metabolism
G	Carbohydrate transport and metabolism
H	Coenzyme transport and metabolism
I	Lipid transport and metabolism
P	Inorganic ion transport and metabolism
Q	Secondary metabolites biosynthesis, transport, and metabolism
R	General function prediction only
S	Function unknown
