# Supplementary material for: Genome Characterisation of Priestia megaterium mj1212 and Its Synergistic Effect With N‐Acetylglucosamine in Enhancing Soybean Salt Stress Tolerance
Source: Plant Cell Environ. 2025 Aug 5;48(11):8006–23. doi: 10.1111/pce.70093 (PMC12502018; doi:10.1111/pce.70093)
Supplement: Supplementary file 6 — Table S4: CAZyme families, gene counts, and their functional roles. [file PCE-48-8006-s004.xlsx]

## Sheet: Sheet1
CAZyme Family	Gene Count	Functional Role
GH (Glycoside Hydrolases)	45	Involved in plant cell wall degradation (cellulose, hemicellulose, pectin) and nutrient release.
CE (Carbohydrate Esterases)	24	Modify plant cell walls (cellulose, hemicellulose, pectin) to enhance degradation.
GT (Glycosyltransferases)	30	Involved in carbohydrate biosynthesis and modification.
CBM (Carbohydrate Binding Modules)	40	Bind carbohydrates and enhance the activity of GH and PL enzymes.
PL (Polysaccharide Lyases)	4	Degrade polysaccharides such as pectin in the middle lamella of plant cell walls.
AA (Auxiliary Activities)	2	Assist other CAZymes in carbohydrate degradation.
